# Supplementary material for: Polymorphisms within Autophagy-Related Genes Influence the Risk of Developing Colorectal Cancer: A Meta-Analysis of Four Large Cohorts
Source: Cancers (Basel). 2021 Mar 12;13(6):1258. doi: 10.3390/cancers13061258 (PMC7998818; doi:10.3390/cancers13061258)
Supplement: Supplementary file 1 [file cancers-13-01258-s001.zip]

Archive with 3 entries (2 files):
- supply/
- supply/Supplementary Figure.docx
- supply/Supplementary Tables.xlsx
