# Supplementary material for: Polymorphisms within Autophagy-Related Genes Influence the Risk of Developing Colorectal Cancer: A Meta-Analysis of Four Large Cohorts
Source: Cancers (Basel). 2021 Mar 12;13(6):1258. doi: 10.3390/cancers13061258 (PMC7998818; doi:10.3390/cancers13061258)
Supplement: Supplementary file 1 [file cancers-13-01258-s001.zip › supply/Supplementary Tables.xlsx]

## Sheet: Table S1
Table S1. Baseline characteristics of the DACHS population.
Characteristics	CRC cases	Controls	P
	(n=4485)	(n=3513)
Sex, n (%) a			--
Women	1768 (39.4%)	1355 (38.6%)
Men	2717 (60.6%)	2158 (61.4%)
Age, n (%) a
30-49	222 (04.9%)	146 (04.2%)	--
50-59	688 (15.3%)	524 (14.9%)
60-69	1346 (30.0%)	1092 (31.1%)
70-79	1529 (34.1%)	1175 (33.4%)
≥80	700 (15.6%)	576 (16.4%)
Years of recruitment, n (%)			0.06
2003-2008	2156 (48.1%)	1764 (50.2%)
2009-2016	2329 (51.9%)	1749 (49.8%)
Education, n (%)			3.92 × 10-7
≤9 years	2962 (66.0%)	1997 (56.8%)
10-11 years	778 (17.3%)	719 (20.5%)
>11 years	735 (16.4%)	790 (22.5%)
Family history of CRC, n (%)
Yes	647 (14.4%)	378 (10.8%)	1.33 × 10-6
Smoking, n (%)			5.47 × 10-6
Never	1800 (40.1%)	1531 (43.6%)
Former	1965 (43.8%)	1547 (44.0%)
Current	705 (15.7%)	424 (12.1%)
BMI (kg/m2, n %) c			1.31 × 10-4
<25	1683 (37.5%)	1174 (33.4%)
25-29.9	1902 (42.4%)	1644 (46.8%)
≥30	872 (19.4%)	694 (19.8%)
NSAID use, n (%) d
Yes	1248 (27.8%)	1330 (37.9%)	3.35 × 10-21
HRT use, n (%) d
Yes	518 (11.5%)	605 (17.2%)	6.55 × 10-13
Participation in a health check-up, n (%)
Yes	3774 (84.1%)	3207 (91.3%)	3.60 × 10-22
Tumor location, n (%)
Colon	2732 (60.9%)	-
Rectosigmoid	242 (05.4%)	-
Rectum	1511 (33.7%)
Tumor stage, n (%)
I	1030 (23.0%)	-
II	1334 (29.7%)	-
III	1425 (31.8%)	-
IV	650 (14.5%)	-
Abbreviations: BMI, body mass index; CRC, colorectal cancer; HRT, hormone replacement therapy; NSAID, nonsteroidal anti-inflammatory drug; PRS, polygenic risk score. Missing values for the following items: education (n=17, 0.2%), family history of CRC (n=7, 0.1%), smoking (n=26, 0.3%), BMI (n=29, 0.4%), NSAID (n=98, 1.2%), HRT (n=11, 0.1%), health check-up (n=37, 0.5%), and tumor stage (n=46, 1.0…

## Sheet: Table S2
Table S2. Baseline characteristics of the CRCGen population.
Characteristics	CRC cases	Controls
	(n=948)	(n=1076)
Sex, n (%)
Women	337 (35.55)	527 (48.98)
Men	611 (64.45)	549 (51.02)
Age, n (%)
20-29	3 (00.31)	3 (00.28)
30-39	7 (00.74)	17 (01.58)
40-49	53 (05.59)	86 (07.99)
50-59	150 (15.82)	240 (22.30)
60-69	286 (30.17)	382 (35.50)
70-79	320 (33.76)	265 (24.63)
≥80	124 (13.08)	83 (07.71)
Unknown	5 (00.53)	-
Education, n (%)
Unknown	29 (03.06)	7 (00.65)
8th grade or less	326 (34.39)	307 (28.53)
Less than high school graduate	398 (41.98)	504 (46.84)
Some college or technical school	8 (00.84)	36 (03.35)
College graduate	58 (06.12)	81 (07.53)
High school graduate or completed GED	129 (13.61)	141 (13.10)
Smoking, n (%)
Never	414 (43.67)	553 (51.39)
Former	387 (40.82)	335 (31.13)
Current	119 (12.55)	180 (16.73)
Unknown	28 (02.95)	8 (00.74)
BMI (kg/m2, n %) a
<25	364 (38.40)	376 (34.94)
25-29.9	381 (40.19)	431 (40.06)
≥30	148 (15.61)	209 (19.42)
Unknown	55 (05.80)	60 (05.58)
NSAID use, n (%) b
Yes	136 (14.78)	294 (27.53)
HRT use, n (%) c
Yes	10 (02.97)	28 (05.39)
PRS, n (%) d
Low	211 (22.25)	-
Medium	324 (34.18)	-
High	413 (43.57)	-
Tumor location, n (%)
Proximal	254 (26.79)	-
Distal	681 (71.84)	-
Unspecified or unknown	13 (01.37)	-
Abbreviations: BMI, body mass index; CRC, colorectal cancer; HRT, hormone replacement therapy; NSAID, nonsteroidal anti-inflammatory drug; PRS, polygenic risk score. a BMI was calculated from height and reported weight 5-14 years before the recruitment. b Ever regular use of aspirin or NSAIDs (at least twice per week for at least 1 year). This parameter was available in 920 CRC cases and 1068 con…

## Sheet: Table S3
Table S3. List of selected genes.
GeneId	Name	Symbol
55626	autophagy/beclin-1 regulator 1	AMBRA1
8542	apolipoprotein L, 1	APOL1
405	aryl hydrocarbon receptor nuclear translocator	ARNT
410	arylsulfatase A	ARSA
411	arylsulfatase B	ARSB
468	activating transcription factor 4 (tax-responsive enhancer element B67)	ATF4
22926	activating transcription factor 6	ATF6
83734	ATG10 autophagy related 10 homolog (S. cerevisiae)	ATG10
9140	ATG12 autophagy related 12 homolog (S. cerevisiae)	ATG12
55054	ATG16 autophagy related 16-like 1 (S. cerevisiae)	ATG16L1
89849	ATG16 autophagy related 16-like 2 (S. cerevisiae)	ATG16L2
23130	ATG2 autophagy related 2 homolog A (S. cerevisiae)	ATG2A
55102	ATG2 autophagy related 2 homolog B (S. cerevisiae)	ATG2B
64422	ATG3 autophagy related 3 homolog (S. cerevisiae)	ATG3
115201	ATG4 autophagy related 4 homolog A (S. cerevisiae)	ATG4A
23192	ATG4 autophagy related 4 homolog B (S. cerevisiae)	ATG4B
84938	ATG4 autophagy related 4 homolog C (S. cerevisiae)	ATG4C
84971	ATG4 autophagy related 4 homolog D (S. cerevisiae)	ATG4D
9474	ATG5 autophagy related 5 homolog (S. cerevisiae)	ATG5
10533	ATG7 autophagy related 7 homolog (S. cerevisiae)	ATG7
79065	ATG9 autophagy related 9 homolog A (S. cerevisiae)	ATG9A
285973	ATG9 autophagy related 9 homolog B (S. cerevisiae)	ATG9B
471	5-aminoimidazole-4-carboxamide ribonucleotide formyltransferase/IMP cyclohydrolase	ATIC
B (top)
GeneId	Name	Symbol
573	BCL2-associated athanogene	BAG1
9531	BCL2-associated athanogene 3	BAG3
578	BCL2-antagonist/killer 1	BAK1
581	BCL2-associated X protein	BAX
596	B-cell CLL/lymphoma 2	BCL2
598	BCL2-like 1	BCL2L1
8678	beclin 1, autophagy related	BECN1
637	BH3 interacting domain death agonist	BID
332	baculoviral IAP repeat-containing 5	BIRC5
57448	baculoviral IAP repeat-containing 6	BIRC6
662	BCL2/adenovirus E1B 19kDa interacting protein 1	BNIP1
664	BCL2/adenovirus E1B 19kDa interacting protein 3	BNIP3
665	BCL2/adenovirus E1B 19kDa interacting protein 3-like	BNIP3L
C (top)
GeneId	Name	Symbol
60673	chromosome 12 open reading frame 44	C12orf44
23591	chromosome 17 open reading frame 88	C17orf88
10241	calcium binding and coiled-coil domain 2	CALCOCO2
10645	calcium/calmodulin-dependent protein kinase kinase 2, beta	CAMKK2
821	calnexin	CANX
823	calpain 1, (mu/I) large subunit	CAPN1
11132	calpain 10	CAPN10
824	calpain 2, (m/II) large subunit	CAPN2
826	calpain, small subunit 1	CAPNS1
834	caspase 1, apoptosis-related cysteine peptidase (interleukin 1, beta, convertase)	CASP1
836	caspase 3, apoptosis-related cysteine peptidase	CASP3
837	caspase 4, apoptosis-related cysteine peptidase	CASP4
841	caspase 8, apoptosis-related cysteine peptidase	CASP8
6347	chemokine (C-C motif) ligand 2	CCL2
729230	chemokine (C-C motif) receptor 2	CCR2
4179	CD46 molecule, complement regulatory protein	CD46
1026	cyclin-dependent kinase inhibitor 1A (p21, Cip1)	CDKN1A
1027	cyclin-dependent kinase inhibitor 1B (p27, Kip1)	CDKN1B
1029	cyclin-dependent kinase inhibitor 2A (melanoma, p16, inhibits CDK4)	CDKN2A
8837	CASP8 and FADD-like apoptosis regulator	CFLAR
25978	chromatin modifying protein 2B	CHMP2B
128866	chromatin modifying protein 4B	CHMP4B
1201	ceroid-lipofuscinosis, neuronal 3	CLN3
1508	cathepsin B	CTSB
1509	cathepsin D	CTSD
1514	cathepsin L1	CTSL1
6376	chemokine (C-X3-C motif) ligand 1	CX3CL1
7852	chemokine (C-X-C motif) receptor 4	CXCR4
D (top)
GeneId	Name	Symbol
1612	death-associated protein kinase 1	DAPK1
23604	death-associated protein kinase 2	DAPK2
1649	DNA-damage-inducible transcript 3	DDIT3
9077	DIRAS family, GTP-binding RAS-like 3	DIRAS3
10395	deleted in liver cancer 1	DLC1
3337	DnaJ (Hsp40) homolog, subfamily B, member 1	DNAJB1
4189	DnaJ (Hsp40) homolog, subfamily B, member 9	DNAJB9
55332	DNA-damage regulated autophagy modulator 1	DRAM1
E (top)
GeneId	Name	Symbol
9695	ER degradation enhancer, mannosidase alpha-like 1	EDEM1
1938	eukaryotic translation elongation factor 2	EEF2
29904	eukaryotic elongation factor-2 kinase	EEF2K
1956	epidermal growth factor receptor (erythroblastic leukemia viral (v-erb-b) oncogene homolog, avian)	EGFR
5610	eukaryotic translation initiation factor 2-alpha kinase 2	EIF2AK2
9451	eukaryotic translation initiation factor 2-alpha kinase 3	EIF2AK3
1965	eukaryotic translation initiation factor 2, subunit 1 alpha, 35kDa	EIF2S1
1978	eukaryotic translation initiation factor 4E binding protein 1	EIF4EBP1
1981	eukaryotic translation initiation factor 4 gamma, 1	EIF4G1
2064	v-erb-b2 erythroblastic leukemia viral oncogene homolog 2, neuro/glioblastoma derived oncogene homolog (avian)	ERBB2
2081	endoplasmic reticulum to nucleus signaling 1	ERN1
30001	ERO1-like (S. cerevisiae)	ERO1L
F (top)
GeneId	Name	Symbol
8772	Fas (TNFRSF6)-associated via death domain	FADD
55578	family with sequence similarity 48, member A	FAM48A
355	Fas (TNF receptor superfamily, member 6)	FAS
2280	FK506 binding protein 1A, 12kDa	FKBP1A
2281	FK506 binding protein 1B, 12.6 kDa	FKBP1B
2353	FBJ murine osteosarcoma viral oncogene homolog	FOS
2308	forkhead box O1	FOXO1
2309	forkhead box O3	FOXO3
G (top)
GeneId	Name	Symbol
2548	glucosidase, alpha; acid	GAA
11337	GABA(A) receptor-associated protein	GABARAP
23710	GABA(A) receptor-associated protein like 1	GABARAPL1
11345	GABA(A) receptor-associated protein-like 2	GABARAPL2
2597	glyceraldehyde-3-phosphate dehydrogenase	GAPDH
2773	guanine nucleotide binding protein (G protein), alpha inhibiting activity polypeptide 3	GNAI3
10399	guanine nucleotide binding protein (G protein), beta polypeptide 2-like 1	GNB2L1
57120	golgi-associated PDZ and coiled-coil motif containing	GOPC
2894	glutamate receptor, ionotropic, delta 1	GRID1
2895	glutamate receptor, ionotropic, delta 2	GRID2
H (top)
GeneId	Name	Symbol
3065	histone deacetylase 1	HDAC1
10013	histone deacetylase 6	HDAC6
9146	hepatocyte growth factor-regulated tyrosine kinase substrate	HGS
3091	hypoxia inducible factor 1, alpha subunit (basic helix-loop-helix transcription factor)	HIF1A
3326	heat shock protein 90kDa alpha (cytosolic), class B member 1	HSP90AB1
3309	heat shock 70kDa protein 5 (glucose-regulated protein, 78kDa)	HSPA5
3312	heat shock 70kDa protein 8	HSPA8
26353	heat shock 22kDa protein 8	HSPB8
I (top)
GeneId	Name	Symbol
3458	interferon, gamma	IFNG
3551	inhibitor of kappa light polypeptide gene enhancer in B-cells, kinase beta	IKBKB
9641	inhibitor of kappa light polypeptide gene enhancer in B-cells, kinase epsilon	IKBKE
11009	interleukin 24	IL24
345611	immunity-related GTPase family, M	IRGM
3675	integrin, alpha 3 (antigen CD49C, alpha 3 subunit of VLA-3 receptor)	ITGA3
3655	integrin, alpha 6	ITGA6
3688	integrin, beta 1 (fibronectin receptor, beta polypeptide, antigen CD29 includes MDF2, MSK12)	ITGB1
3691	integrin, beta 4	ITGB4
3708	inositol 1,4,5-triphosphate receptor, type 1	ITPR1
G (top)
GeneId	Name	Symbol
2548	glucosidase, alpha; acid	GAA
11337	GABA(A) receptor-associated protein	GABARAP
23710	GABA(A) receptor-associated protein like 1	GABARAPL1
11345	GABA(A) receptor-associated protein-like 2	GABARAPL2
2597	glyceraldehyde-3-phosphate dehydrogenase	GAPDH
2773	guanine nucleotide binding protein (G protein), alpha inhibiting activity polypeptide 3	GNAI3
10399	guanine nucleotide binding protein (G protein), beta polypeptide 2-like 1	GNB2L1
57120	golgi-associated PDZ and coiled-coil motif containing	GOPC
2894	glutamate receptor, ionotropic, delta 1	GRID1
2895	glutamate receptor, ionotropic, delta 2	GRID2
K (top)
GeneId	Name	Symbol
9711	KIAA0226	KIAA0226
9776	KIAA0652	KIAA0652
22863	KIAA0831	KIAA0831
3799	kinesin family member 5B	KIF5B
54800	kelch-like 24 (Drosophila)	KLHL24
L (top)
GeneId	Name	Symbol
3916	lysosomal-associated membrane protein 1	LAMP1
3920	lysosomal-associated membrane protein 2	LAMP2
M (top)
GeneId	Name	Symbol
84557	microtubule-associated protein 1 light chain 3 alpha	MAP1LC3A
81631	microtubule-associated protein 1 light chain 3 beta	MAP1LC3B
440738	microtubule-associated protein 1 light chain 3 gamma	MAP1LC3C
5609	mitogen-activated protein kinase kinase 7	MAP2K7
5594	mitogen-activated protein kinase 1	MAPK1
5595	mitogen-activated protein kinase 3	MAPK3
5599	mitogen-activated protein kinase 8	MAPK8
9479	mitogen-activated protein kinase 8 interacting protein 1	MAPK8IP1
5601	mitogen-activated protein kinase 9	MAPK9
51360	membrane-bound transcription factor peptidase, site 2	MBTPS2
64223	MTOR associated protein, LST8 homolog (S. cerevisiae)	MLST8
64419	myotubularin related protein 14	MTMR14
2475	mechanistic target of rapamycin (serine/threonine kinase)	MTOR
4609	v-myc myelocytomatosis viral oncogene homolog (avian)	MYC
N (top)
GeneId	Name	Symbol
92345	nuclear assembly factor 1 homolog (S. cerevisiae)	NAF1
10135	nicotinamide phosphoribosyltransferase	NAMPT
4077	neighbor of BRCA1 gene 1	NBR1
10787	NCK-associated protein 1	NCKAP1
4780	nuclear factor (erythroid-derived 2)-like 2	NFE2L2
4790	nuclear factor of kappa light polypeptide gene enhancer in B-cells 1	NFKB1
159296	NK2 transcription factor related, locus 3 (Drosophila)	NKX2-3
58484	NLR family, CARD domain containing 4	NLRC4
4864	Niemann-Pick disease, type C1	NPC1
3084	neuregulin 1	NRG1
9542	neuregulin 2	NRG2
10718	neuregulin 3	NRG3
O (top)
GeneId	Name	Symbol
P (top)
GeneId	Name	Symbol
5034	prolyl 4-hydroxylase, beta polypeptide	P4HB
5071	Parkinson disease (autosomal recessive, juvenile) 2, parkin	PARK2
142	poly (ADP-ribose) polymerase 1	PARP1
8682	phosphoprotein enriched in astrocytes 15	PEA15
27043	proline, glutamate and leucine rich protein 1	PELP1
5195	peroxisomal biogenesis factor 14	PEX14
8504	peroxisomal biogenesis factor 3	PEX3
5289	phosphoinositide-3-kinase, class 3	PIK3C3
30849	phosphoinositide-3-kinase, regulatory subunit 4	PIK3R4
65018	PTEN induced putative kinase 1	PINK1
23645	protein phosphatase 1, regulatory (inhibitor) subunit 15A	PPP1R15A
5564	protein kinase, AMP-activated, beta 1 non-catalytic subunit	PRKAB1
5573	protein kinase, cAMP-dependent, regulatory, type I, alpha (tissue specific extinguisher 1)	PRKAR1A
5580	protein kinase C, delta	PRKCD
5588	protein kinase C, theta	PRKCQ
5728	phosphatase and tensin homolog	PTEN
5753	PTK6 protein tyrosine kinase 6	PTK6
Q (top)
GeneId	Name	Symbol
R (top)
GeneId	Name	Symbol
8766	RAB11A, member RAS oncogene family	RAB11A
5861	RAB1A, member RAS oncogene family	RAB1A
53917	RAB24, member RAS oncogene family	RAB24
83452	RAB33B, member RAS oncogene family	RAB33B
5868	RAB5A, member RAS oncogene family	RAB5A
7879	RAB7A, member RAS oncogene family	RAB7A
5879	ras-related C3 botulinum toxin substrate 1 (rho family, small GTP binding protein Rac1)	RAC1
5894	v-raf-1 murine leukemia viral oncogene homolog 1	RAF1
5925	retinoblastoma 1	RB1
9821	RB1-inducible coiled-coil 1	RB1CC1
5970	v-rel reticuloendotheliosis viral oncogene homolog A (avian)	RELA
10287	regulator of G-protein signaling 19	RGS19
6009	Ras homolog enriched in brain	RHEB
6198	ribosomal protein S6 kinase, 70kDa, polypeptide 1	RPS6KB1
57521	regulatory associated protein of MTOR, complex 1	RPTOR
S (top)
GeneId	Name	Symbol
56681	SAR1 homolog A (S. cerevisiae)	SAR1A
5265	serpin peptidase inhibitor, clade A (alpha-1 antiproteinase, antitrypsin), member 1	SERPINA1
83667	sestrin 2	SESN2
51100	SH3-domain GRB2-like endophilin B1	SH3GLB1
23411	sirtuin (silent mating type information regulation 2 homolog) 1 (S. cerevisiae)	SIRT1
22933	sirtuin (silent mating type information regulation 2 homolog) 2 (S. cerevisiae)	SIRT2
8877	sphingosine kinase 1	SPHK1
83985	spinster homolog 1 (Drosophila)	SPNS1
8878	sequestosome 1	SQSTM1
6767	suppression of tumorigenicity 13 (colon carcinoma) (Hsp70 interacting protein)	ST13
6794	serine/threonine kinase 11	STK11
T (top)
GeneId	Name	Symbol
29110	TANK-binding kinase 1	TBK1
Not included	transcription factor EB	TFEB
10548	transmembrane 9 superfamily member 1	TM9SF1
81671	transmembrane protein 49	TMEM49
157753	transmembrane protein 74	TMEM74
8743	tumor necrosis factor (ligand) superfamily, member 10	TNFSF10
7157	tumor protein p53	TP53
58476	tumor protein p53 inducible nuclear protein 2	TP53INP2
8626	tumor protein p63	TP63
7161	tumor protein p73	TP73
7248	tuberous sclerosis 1	TSC1
7249	tuberous sclerosis 2	TSC2
286319	tumor suppressor candidate 1	TUSC1
U (top)
GeneId	Name	Symbol
8408	unc-51-like kinase 1 (C. elegans)	ULK1
9706	unc-51-like kinase 2 (C. elegans)	ULK2
25989	unc-51-like kinase 3 (C. elegans)	ULK3
	unc-51 like kinase 4	ULK4
9100	ubiquitin specific peptidase 10	USP10
7405	UV radiation resistance associated gene	UVRAG
V (top)
GeneId	Name	Symbol
9341	vesicle-associated membrane protein 3 (cellubrevin)	VAMP3
6845	vesicle-associated membrane protein 7	VAMP7
7422	vascular endothelial growth factor A	VEGFA
W (top)
GeneId	Name	Symbol
23001	WD repeat and FYVE domain containing 3	WDFY3
11152	WD repeat domain 45	WDR45
56270	WDR45-like	WDR45L
55062	WD repeat domain, phosphoinositide interacting 1	WIPI1
26100	WD repeat domain, phosphoinositide interacting 2	WIPI2
X (top)
GeneId	Name	Symbol
Y (top)
GeneId	Name	Symbol
Z (top)
GeneId	Name	Symbol
53349	zinc finger, FYVE domain containing 1	ZFYVE1

## Sheet: Table S4
Table S4. Genome-wide genotyping platforms used to genetically characterize the DACHS cohort.
	DACHS population
				CRC cases	Healthy controls
				(n=4485)	(n=3493)
Genotyping platform	Percentage	Recruitment Period	Imputation
Illumina HumanCytoSNP	0.4204	2003-2008	Cosmopolitan panel of reference haplotypes from Phase 1 of the 1,000 Genome Project	1565	1707
Illumina HumanOmniExpress	0.1437	2007-2010		669	498
Illumina HumanOmniExpress	0.2279	2010-2015	Haplotype Reference Consortium (Version r1.1.2016)	1223	627
Illumina Infinium Oncoarray	0.208	2003-2016		1028	661
Tri-allelic SNPs and those not assigned with a rs-number (dbSNP) were excluded. Genotyped SNPs showing low call rate (<98%), lack of Hardy-Weinberg equilibrium in controls (P<1•10-4) or low minor allele frequency (<0.1%) were also removed from the association analyses. See Peters et al. (2013) and Schumacher et al. (2015) for more information about genotyping and imputation protocols [6, 57].

## Sheet: Table S5
Table S5. Cell types analysed either in whole blood or peripheral mononuclear blood cells.			NOTE: Cells included in LMI1-3 were measured in whole blood and those included LIM4 in PBMCs.
Cell types analysed	Number	Name	Parent	Grandparent
Leukocytes_CD45P_LMI1	1	Leukocytes_CD45P_LMI1	None	None
Neutrophils_LMI1	2	Neutrophils_LMI1	1	None
Monocytes_CD14P_LMI1	3	Monocytes_CD14P_LMI1	1	None
Classical_monocytes_CD14PPCD16N_LMI1	4	Classical_monocytes_CD14PPCD16N_LMI1	3	1
Intermediate_monocytes_CD14PPCD16P_LMI1	5	Intermediate_monocytes_CD14PPCD16P_LMI1	3	1
NonClassical_monocytes_CD14PCD16P_LMI1	6	NonClassical_monocytes_CD14PCD16P_LMI1	3	1
Lymphocytes_LMI1	7	Lymphocytes_LMI1	1	None
T_cells_CD3P_CD56N_LMI1	8	T_cells_CD3P_CD56N_LMI1	7	1
NK_cells_CD3N_CD56P_LMI1	9	NK_cells_CD3N_CD56P_LMI1	7	1
NKT_cells_CD3P_CD56P_LMI1	10	NKT_cells_CD3P_CD56P_LMI1	7	1
B_cells_CD19P_LMI1	11	B_cells_CD19P_LMI1	7	1
CD4P_T_cells_LMI1	12	CD4P_T_cells_LMI1	8	7
CD8P_T_cells_LMI1	13	CD8P_T_cells_LMI1	8	7
DP_CD4P_CD8P_LMI1	14	DP_CD4P_CD8P_LMI1	8	7
DN_CD4N_CD8N_LMI1	15	DN_CD4N_CD8N_LMI1	8	7
CD4P_CD25high_Treg_LMI1	16	CD4P_CD25high_Treg_LMI1	12	8
NK_dim_CD56P_CD16P_LMI1	17	NK_dim_CD56P_CD16P_LMI1	9	7
NK_bright_CD56PP_CD16N_LMI1	18	NK_bright_CD56PP_CD16N_LMI1	9	7
NK_CD56P_CD16N_LMI1	19	NK_CD56P_CD16N_LMI1	9	7
Leukocytes_CD45P_LMI2	20	Leukocytes_CD45P_LMI2	justRef	justRef
T_cells_CD3P_CD56N_LMI2	21	T_cells_CD3P_CD56N_LMI2	justRef	justRef
CD4P_T_cells_LMI2	22	CD4P_T_cells_LMI2	justRef	justRef
CD8P_T_cells_LMI2	23	CD8P_T_cells_LMI2	justRef	justRef
CD45RON_CD45RAP_T_cells_LMI2	24	CD45RON_CD45RAP_T_cells_LMI2	21	20
CD45ROP_CD45RAP_T_cells_LMI2	25	CD45ROP_CD45RAP_T_cells_LMI2	21	20
CD45ROP_CD45RAN_T_cells_LMI2	26	CD45ROP_CD45RAN_T_cells_LMI2	21	20
CD45RON_CD45RAN_T_cells_LMI2	27	CD45RON_CD45RAN_T_cells_LMI2	21	20
CD4P_CD25P_CD127low_Treg_LMI2	28	CD4P_CD25P_CD127low_Treg_LMI2	22	21
CD4P_Naive_CD45RAP_CD27P_LMI2	29	CD4P_Naive_CD45RAP_CD27P_LMI2	22	21
CD4P_Eff_CD45RAP_CD27N_LMI2	30	CD4P_Eff_CD45RAP_CD27N_LMI2	22	21
CD4P_EM_CD45RAN_CD27N_LMI2	31	CD4P_EM_CD45RAN_CD27N_LMI2	22	21
CD4P_CM_CD45RAN_CD27P_LMI2	32	CD4P_CM_CD45RAN_CD27P_LMI2	22	21
CD4P_Naive_CD45RON_CD27P_LMI2	33	CD4P_Naive_CD45RON_CD27P_LMI2	22	21
CD4P_Eff_CD45RON_CD27N_LMI2	34	CD4P_Eff_CD45RON_CD27N_LMI2	22	21
CD4P_EM_CD45ROP_CD27N_LMI2	35	CD4P_EM_CD45ROP_CD27N_LMI2	22	21
CD4P_CM_CD45ROP_CD27P_LMI2	36	CD4P_CM_CD45ROP_CD27P_LMI2	22	21
CD8P_Naive_CD45RAP_CD27P_LMI2	37	CD8P_Naive_CD45RAP_CD27P_LMI2	23	21
CD8P_Eff_CD45RAP_CD27N_LMI2	38	CD8P_Eff_CD45RAP_CD27N_LMI2	23	21
CD8P_EM_CD45RAN_CD27N_LMI2	39	CD8P_EM_CD45RAN_CD27N_LMI2	23	21
CD8P_CM_CD45RAN_CD27P_LMI2	40	CD8P_CM_CD45RAN_CD27P_LMI2	23	21
CD8P_Naive_CD45RON_CD27P_LMI2	41	CD8P_Naive_CD45RON_CD27P_LMI2	23	21
CD8P_Eff_CD45RON_CD27N_LMI2	42	CD8P_Eff_CD45RON_CD27N_LMI2	23	21
CD8P_EM_CD45ROP_CD27N_LMI2	43	CD8P_EM_CD45ROP_CD27N_LMI2	23	21
CD8P_CM_CD45ROP_CD27P_LMI2	44	CD8P_CM_CD45ROP_CD27P_LMI2	23	21
Lymphocytes_LMI3	45	Lymphocytes_LMI3	justRef	justRef
B_cells_CD3N_CD19P_LMI3	46	B_cells_CD3N_CD19P_LMI3	justRef	justRef
CD27N_IgMP_LMI3	47	CD27N_IgMP_LMI3	justRef	justRef
CD19P_CD20N_Plasma_blasts_LMI3	48	CD19P_CD20N_Plasma_blasts_LMI3	47	46
CD19P_CD20P_B_cells_LMI3	49	CD19P_CD20P_B_cells_LMI3	47	46
IgDN_CD5PP_LMI3	50	IgDN_CD5PP_LMI3	47	46
IgDP_CD5PP_LMI3	51	IgDP_CD5PP_LMI3	47	46
IgDN_CD5P_LMI3	52	IgDN_CD5P_LMI3	47	46
IgDP_CD5P_LMI3	53	IgDP_CD5P_LMI3	47	46
CD24P_CD38P_LMI3	54	CD24P_CD38P_LMI3	47	46
Transitional_B_cells_CD24PP_CD38PP_LMI3	55	Transitional_B_cells_CD24PP_CD38PP_LMI3	47	46
IgDN_IgMP_LMI3	56	IgDN_IgMP_LMI3	47	46
IgDP_IgMP_LMI3	57	IgDP_IgMP_LMI3	47	46
IgDP_IgMN_LMI3	58	IgDP_IgMN_LMI3	47	46
IgDN_IgMN_LMI3	59	IgDN_IgMN_LMI3	47	46
Transitional_B_cell_CD27N_IgMP_CD24P_CD38high_LMI3	60	Transitional_B_cell_CD27N_IgMP_CD24P_CD38high_LMI3	48	47
Mature_naive_CD24P_CD38P_LMI3	61	Mature_naive_CD24P_CD38P_LMI3	48	47
IgMN_LMI3	62	IgMN_LMI3	55	47
CD24P_CD38P_CD27P_IgMP_LMI3	63	CD24P_CD38P_CD27P_IgMP_LMI3	55	47
Natural_effector_CD24P_CD38P_IgDP_IgMP_LMI3	64	Natural_effector_CD24P_CD38P_IgDP_IgMP_LMI3	55	47
Plasmablast_IgDN_IgMN_CD38PP_LMI3	65	Plasmablast_IgDN_IgMN_CD38PP_LMI3	60	47
Class_switched_memory_IgDN_IgMN_CD38P_CD27P_LMI3	66	Class_switched_memory_IgDN_IgMN_CD38P_CD27P_LMI3	60	47
IgDN_IgMN_CD27N_LMI3	67	IgDN_IgMN_CD27N_LMI3	60	47
Naive_B_cells_IgDP_IgMP_CD27N_LMI3	68	Naive_B_cells_IgDP_IgMP_CD27N_LMI3	58	47
Memory_B_cells_IgDP_IgMP_CD27P_LMI3	69	Memory_B_cells_IgDP_IgMP_CD27P_LMI3	58	47
IgDN_IgMP_CD27N_LMI3	70	IgDN_IgMP_CD27N_LMI3	57	47
IgM_only_memory_IgDN_IgMP_CD27_LMI3	71	IgM_only_memory_IgDN_IgMP_CD27_LMI3	57	47
IgMP_CD38PP_CD27P_LMI3	72	IgMP_CD38PP_CD27P_LMI3	57+58	47
Class_non_switched_memory_IgMP_CD38P_CD27P_LMI3	73	Class_non_switched_memory_IgMP_CD38P_CD27P_LMI3	57+58	47
IgMP_CD27N_LMI3	74	IgMP_CD27N_LMI3	57+58	47
Lymphocytes_PBMC_LMI4	75	Lymphocytes_PBMC_LMI4	justRef	justRef
CD4P_T_cells_PBMC_LMI4	76	CD4P_T_cells_PBMC_LMI4	justRef	justRef
DP_CD4P_CD8P_PBMC_LMI4	77	DP_CD4P_CD8P_PBMC_LMI4	justRef	justRef
DN_CD4N_CD8N_PBMC_LMI4	78	DN_CD4N_CD8N_PBMC_LMI4	justRef	justRef
CD8P_T_cells_PBMC_LMI4	79	CD8P_T_cells_PBMC_LMI4	justRef	justRef
CD25N_CD127P_Tconv_PBMC_LMI4	80	CD25N_CD127P_Tconv_PBMC_LMI4	justRef	justRef
CD4P_CD25P_CD127low_Treg_PBMC_LMI4	81	CD4P_CD25P_CD127low_Treg_PBMC_LMI4	justRef	justRef
Prol_DN_CD4NCD8N_PBMC_LMI4	82	Prol_DN_CD4NCD8N_PBMC_LMI4	80	77
Prol_DP_CD4PCD8P_PBMC_LMI4	83	Prol_DP_CD4PCD8P_PBMC_LMI4	79	77
Prol_CD4P_Tconv_PBMC_LMI4	84	Prol_CD4P_Tconv_PBMC_LMI4	82	78
Prol_CD4P_Treg_PBMC_LMI4	85	Prol_CD4P_Treg_PBMC_LMI4	83	78
Prol_CD8_PBMC_LMI4	86	Prol_CD8_PBMC_LMI4	81	77
Treg_FOXP3P_HeliosP_PBMC_LMI4	87	Treg_FOXP3P_HeliosP_PBMC_LMI4	83	78
Treg_FOXP3P_HeliosN_PBMC_LMI4	88	Treg_FOXP3P_HeliosN_PBMC_LMI4	83	78
Treg_CD45RAP_PBMC_LMI4	89	Treg_CD45RAP_PBMC_LMI4	83	78
Treg_CD45RAN_PBMC_LMI4	90	Treg_CD45RAN_PBMC_LMI4	83	78
Treg_HLANDRP_PBMC_LMI4	91	Treg_HLANDRP_PBMC_LMI4	83	78
Neutrophils_LMI1_parentPerc__Index1
Monocytes_CD14P_LMI1_parentPerc__Index1
Classical_monocytes_CD14PPCD16N_LMI1_parentPerc__Index3
Classical_monocytes_CD14PPCD16N_LMI1_grandparentPerc__Index1
Intermediate_monocytes_CD14PPCD16P_LMI1_parentPerc__Index3
Intermediate_monocytes_CD14PPCD16P_LMI1_grandparentPerc__Index1
NonClassical_monocytes_CD14PCD16P_LMI1_parentPerc__Index3
NonClassical_monocytes_CD14PCD16P_LMI1_grandparentPerc__Index1
Lymphocytes_LMI1_parentPerc__Index1
T_cells_CD3P_CD56N_LMI1_parentPerc__Index7
T_cells_CD3P_CD56N_LMI1_grandparentPerc__Index1
NK_cells_CD3N_CD56P_LMI1_parentPerc__Index7
NK_cells_CD3N_CD56P_LMI1_grandparentPerc__Index1
NKT_cells_CD3P_CD56P_LMI1_parentPerc__Index7
NKT_cells_CD3P_CD56P_LMI1_grandparentPerc__Index1
B_cells_CD19P_LMI1_parentPerc__Index7
B_cells_CD19P_LMI1_grandparentPerc__Index1
CD4P_T_cells_LMI1_parentPerc__Index8
CD4P_T_cells_LMI1_grandparentPerc__Index7
CD8P_T_cells_LMI1_parentPerc__Index8
CD8P_T_cells_LMI1_grandparentPerc__Index7
DP_CD4P_CD8P_LMI1_parentPerc__Index8
DP_CD4P_CD8P_LMI1_grandparentPerc__Index7
DN_CD4N_CD8N_LMI1_parentPerc__Index8
DN_CD4N_CD8N_LMI1_grandparentPerc__Index7
CD4P_CD25high_Treg_LMI1_parentPerc__Index12
CD4P_CD25high_Treg_LMI1_grandparentPerc__Index8
NK_dim_CD56P_CD16P_LMI1_parentPerc__Index9
NK_dim_CD56P_CD16P_LMI1_grandparentPerc__Index7
NK_bright_CD56PP_CD16N_LMI1_parentPerc__Index9
NK_bright_CD56PP_CD16N_LMI1_grandparentPerc__Index7
NK_CD56P_CD16N_LMI1_parentPerc__Index9
NK_CD56P_CD16N_LMI1_grandparentPerc__Index7
CD45RON_CD45RAP_T_cells_LMI2_parentPerc__Index21
CD45RON_CD45RAP_T_cells_LMI2_grandparentPerc__Index20
CD45ROP_CD45RAP_T_cells_LMI2_parentPerc__Index21
CD45ROP_CD45RAP_T_cells_LMI2_grandparentPerc__Index20
CD45ROP_CD45RAN_T_cells_LMI2_parentPerc__Index21
CD45ROP_CD45RAN_T_cells_LMI2_grandparentPerc__Index20
CD45RON_CD45RAN_T_cells_LMI2_parentPerc__Index21
CD45RON_CD45RAN_T_cells_LMI2_grandparentPerc__Index20
CD4P_CD25P_CD127low_Treg_LMI2_parentPerc__Index22
CD4P_CD25P_CD127low_Treg_LMI2_grandparentPerc__Index21
CD4P_Naive_CD45RAP_CD27P_LMI2_parentPerc__Index22
CD4P_Naive_CD45RAP_CD27P_LMI2_grandparentPerc__Index21
CD4P_Eff_CD45RAP_CD27N_LMI2_parentPerc__Index22
CD4P_Eff_CD45RAP_CD27N_LMI2_grandparentPerc__Index21
CD4P_EM_CD45RAN_CD27N_LMI2_parentPerc__Index22
CD4P_EM_CD45RAN_CD27N_LMI2_grandparentPerc__Index21
CD4P_CM_CD45RAN_CD27P_LMI2_parentPerc__Index22
CD4P_CM_CD45RAN_CD27P_LMI2_grandparentPerc__Index21
CD4P_Naive_CD45RON_CD27P_LMI2_parentPerc__Index22
CD4P_Naive_CD45RON_CD27P_LMI2_grandparentPerc__Index21
CD4P_Eff_CD45RON_CD27N_LMI2_parentPerc__Index22
CD4P_Eff_CD45RON_CD27N_LMI2_grandparentPerc__Index21
CD4P_EM_CD45ROP_CD27N_LMI2_parentPerc__Index22
CD4P_EM_CD45ROP_CD27N_LMI2_grandparentPerc__Index21
CD4P_CM_CD45ROP_CD27P_LMI2_parentPerc__Index22
CD4P_CM_CD45ROP_CD27P_LMI2_grandparentPerc__Index21
CD8P_Naive_CD45RAP_CD27P_LMI2_parentPerc__Index23
CD8P_Naive_CD45RAP_CD27P_LMI2_grandparentPerc__Index21
CD8P_Eff_CD45RAP_CD27N_LMI2_parentPerc__Index23
CD8P_Eff_CD45RAP_CD27N_LMI2_grandparentPerc__Index21
CD8P_EM_CD45RAN_CD27N_LMI2_parentPerc__Index23
CD8P_EM_CD45RAN_CD27N_LMI2_grandparentPerc__Index21
CD8P_CM_CD45RAN_CD27P_LMI2_parentPerc__Index23
CD8P_CM_CD45RAN_CD27P_LMI2_grandparentPerc__Index21
CD8P_Naive_CD45RON_CD27P_LMI2_parentPerc__Index23
CD8P_Naive_CD45RON_CD27P_LMI2_grandparentPerc__Index21
CD8P_Eff_CD45RON_CD27N_LMI2_parentPerc__Index23
CD8P_Eff_CD45RON_CD27N_LMI2_grandparentPerc__Index21
CD8P_EM_CD45ROP_CD27N_LMI2_parentPerc__Index23
CD8P_EM_CD45ROP_CD27N_LMI2_grandparentPerc__Index21
CD8P_CM_CD45ROP_CD27P_LMI2_parentPerc__Index23
CD8P_CM_CD45ROP_CD27P_LMI2_grandparentPerc__Index21
CD19P_CD20N_Plasma_blasts_LMI3_parentPerc__Index47
CD19P_CD20N_Plasma_blasts_LMI3_grandparentPerc__Index46
CD19P_CD20P_B_cells_LMI3_parentPerc__Index47
CD19P_CD20P_B_cells_LMI3_grandparentPerc__Index46
IgDN_CD5PP_LMI3_parentPerc__Index47
IgDN_CD5PP_LMI3_grandparentPerc__Index46
IgDP_CD5PP_LMI3_parentPerc__Index47
IgDP_CD5PP_LMI3_grandparentPerc__Index46
IgDN_CD5P_LMI3_parentPerc__Index47
IgDN_CD5P_LMI3_grandparentPerc__Index46
IgDP_CD5P_LMI3_parentPerc__Index47
IgDP_CD5P_LMI3_grandparentPerc__Index46
CD24P_CD38P_LMI3_parentPerc__Index47
CD24P_CD38P_LMI3_grandparentPerc__Index46
Transitional_B_cells_CD24PP_CD38PP_LMI3_parentPerc__Index47
Transitional_B_cells_CD24PP_CD38PP_LMI3_grandparentPerc__Index46
IgDN_IgMP_LMI3_parentPerc__Index47
IgDN_IgMP_LMI3_grandparentPerc__Index46
IgDP_IgMP_LMI3_parentPerc__Index47
IgDP_IgMP_LMI3_grandparentPerc__Index46
IgDP_IgMN_LMI3_parentPerc__Index47
IgDP_IgMN_LMI3_grandparentPerc__Index46
IgDN_IgMN_LMI3_parentPerc__Index47
IgDN_IgMN_LMI3_grandparentPerc__Index46
Transitional_B_cell_CD27N_IgMP_CD24P_CD38high_LMI3_parentPerc__Index48
Transitional_B_cell_CD27N_IgMP_CD24P_CD38high_LMI3_grandparentPerc__Index47
Mature_naive_CD24P_CD38P_LMI3_parentPerc__Index48
Mature_naive_CD24P_CD38P_LMI3_grandparentPerc__Index47
IgMN_LMI3_parentPerc__Index55
IgMN_LMI3_grandparentPerc__Index47
CD24P_CD38P_CD27P_IgMP_LMI3_parentPerc__Index55
CD24P_CD38P_CD27P_IgMP_LMI3_grandparentPerc__Index47
Natural_effector_CD24P_CD38P_IgDP_IgMP_LMI3_parentPerc__Index55
Natural_effector_CD24P_CD38P_IgDP_IgMP_LMI3_grandparentPerc__Index47
Plasmablast_IgDN_IgMN_CD38PP_LMI3_parentPerc__Index60
Plasmablast_IgDN_IgMN_CD38PP_LMI3_grandparentPerc__Index47
Class_switched_memory_IgDN_IgMN_CD38P_CD27P_LMI3_parentPerc__Index60
Class_switched_memory_IgDN_IgMN_CD38P_CD27P_LMI3_grandparentPerc__Index47
IgDN_IgMN_CD27N_LMI3_parentPerc__Index60
IgDN_IgMN_CD27N_LMI3_grandparentPerc__Index47
Naive_B_cells_IgDP_IgMP_CD27N_LMI3_parentPerc__Index58
Naive_B_cells_IgDP_IgMP_CD27N_LMI3_grandparentPerc__Index47
Memory_B_cells_IgDP_IgMP_CD27P_LMI3_parentPerc__Index58
Memory_B_cells_IgDP_IgMP_CD27P_LMI3_grandparentPerc__Index47
IgDN_IgMP_CD27N_LMI3_parentPerc__Index57
IgDN_IgMP_CD27N_LMI3_grandparentPerc__Index47
IgM_only_memory_IgDN_IgMP_CD27_LMI3_parentPerc__Index57
IgM_only_memory_IgDN_IgMP_CD27_LMI3_grandparentPerc__Index47
IgMP_CD38PP_CD27P_LMI3_parentPerc__Index57Plus58
IgMP_CD38PP_CD27P_LMI3_grandparentPerc__Index47
Class_non_switched_memory_IgMP_CD38P_CD27P_LMI3_parentPerc__Index57Plus58
Class_non_switched_memory_IgMP_CD38P_CD27P_LMI3_grandparentPerc__Index47
IgMP_CD27N_LMI3_parentPerc__Index57Plus58
IgMP_CD27N_LMI3_grandparentPerc__Index47
Prol_DN_CD4NCD8N_PBMC_LMI4_parentPerc__Index80
Prol_DN_CD4NCD8N_PBMC_LMI4_grandparentPerc__Index77
Prol_DP_CD4PCD8P_PBMC_LMI4_parentPerc__Index79
Prol_DP_CD4PCD8P_PBMC_LMI4_grandparentPerc__Index77
Prol_CD4P_Tconv_PBMC_LMI4_parentPerc__Index82
Prol_CD4P_Tconv_PBMC_LMI4_grandparentPerc__Index78
Prol_CD4P_Treg_PBMC_LMI4_parentPerc__Index83
Prol_CD4P_Treg_PBMC_LMI4_grandparentPerc__Index78
Prol_CD8_PBMC_LMI4_parentPerc__Index81
Prol_CD8_PBMC_LMI4_grandparentPerc__Index77
Treg_FOXP3P_HeliosP_PBMC_LMI4_parentPerc__Index83
Treg_FOXP3P_HeliosP_PBMC_LMI4_grandparentPerc__Index78
Treg_FOXP3P_HeliosN_PBMC_LMI4_parentPerc__Index83
Treg_FOXP3P_HeliosN_PBMC_LMI4_grandparentPerc__Index78
Treg_CD45RAP_PBMC_LMI4_parentPerc__Index83
Treg_CD45RAP_PBMC_LMI4_grandparentPerc__Index78
Treg_CD45RAN_PBMC_LMI4_parentPerc__Index83
Treg_CD45RAN_PBMC_LMI4_grandparentPerc__Index78
Treg_HLANDRP_PBMC_LMI4_parentPerc__Index83
Treg_HLANDRP_PBMC_LMI4_grandparentPerc__Index78

## Sheet: Table S6
Table S6. Serum and plasma metabolites measured in the HFGP cohort.
Serum_markers					Plasma_markers
Panel	Assay	Uniprot ID	Units	OlinkID	Assay	Units
Olink INFLAMMATION(v.3021)	4E-BP1	Q13541		OID00536	hsCRP	ug/mL
Olink INFLAMMATION(v.3021)	ADA	P00813		OID00560	IL18bpx	pg/mL
Olink INFLAMMATION(v.3021)	ARTN	Q5T4W7		OID00526	Resistin	ng/mL
Olink INFLAMMATION(v.3021)	AXIN1	O15169		OID00487	Leptin	ng/mL
Olink INFLAMMATION(v.3021)	Beta-NGF	P01138		OID00519	Adiponectin	ug/mL
Olink INFLAMMATION(v.3021)	CASP-8	Q14790		OID00550	AAT	mg/mL
Olink INFLAMMATION(v.3021)	CCL11	P51671		OID00505	IL-1Ra_Q (Quantikine)	pg/mL
Olink INFLAMMATION(v.3021)	CCL19	Q99731		OID00513	IL18 pg/mL	pg/mL
Olink INFLAMMATION(v.3021)	CCL20	P78556		OID00556	IL-1b pg/mL	pg/mL
Olink INFLAMMATION(v.3021)	CCL23	P55773		OID00530	IL-6 pg/mL	pg/mL
Olink INFLAMMATION(v.3021)	CCL25	O15444		OID00551	VEGF-A	pg/mL
Olink INFLAMMATION(v.3021)	CCL28	Q9NRJ3		OID00539
Olink INFLAMMATION(v.3021)	CCL3	P10147		OID00532
Olink INFLAMMATION(v.3021)	CCL4	P13236		OID00498
Olink INFLAMMATION(v.3021)	CD244	Q9BZW8		OID00477
Olink INFLAMMATION(v.3021)	CD40	P25942		OID00542
Olink INFLAMMATION(v.3021)	CD5	P06127		OID00531
Olink INFLAMMATION(v.3021)	CD6	P30203		OID00499
Olink INFLAMMATION(v.3021)	CD8A	P01732		OID05124
Olink INFLAMMATION(v.3021)	CDCP1	Q9H5V8		OID00476
Olink INFLAMMATION(v.3021)	CSF-1	P09603		OID00562
Olink INFLAMMATION(v.3021)	CST5	P28325		OID00491
Olink INFLAMMATION(v.3021)	CX3CL1	P78423		OID00552
Olink INFLAMMATION(v.3021)	CXCL1	P09341		OID00496
Olink INFLAMMATION(v.3021)	CXCL10	P02778		OID00535
Olink INFLAMMATION(v.3021)	CXCL11	O14625		OID00486
Olink INFLAMMATION(v.3021)	CXCL5	P42830		OID00520
Olink INFLAMMATION(v.3021)	CXCL6	P80162		OID00534
Olink INFLAMMATION(v.3021)	CXCL9	Q07325		OID00490
Olink INFLAMMATION(v.3021)	DNER	Q8NFT8		OID01213
Olink INFLAMMATION(v.3021)	EN-RAGE	P80511		OID00541
Olink INFLAMMATION(v.3021)	FGF-19	O95750		OID00545
Olink INFLAMMATION(v.3021)	FGF-21	Q9NSA1		OID00512
Olink INFLAMMATION(v.3021)	FGF-23	Q9GZV9		OID00507
Olink INFLAMMATION(v.3021)	FGF-5	P12034		OID00509
Olink INFLAMMATION(v.3021)	Flt3L	P49771		OID00533
Olink INFLAMMATION(v.3021)	GDNF	P39905		OID00475
Olink INFLAMMATION(v.3021)	HGF	P14210		OID00522
Olink INFLAMMATION(v.3021)	IFN-gamma	P01579		OID05547
Olink INFLAMMATION(v.3021)	IL-1 alpha	P01583		OID00493
Olink INFLAMMATION(v.3021)	IL10	P22301		OID00528
Olink INFLAMMATION(v.3021)	IL-10RA	Q13651		OID00508
Olink INFLAMMATION(v.3021)	IL-10RB	Q08334		OID00515
Olink INFLAMMATION(v.3021)	IL-12B	P29460		OID00523
Olink INFLAMMATION(v.3021)	IL13	P35225		OID00525
Olink INFLAMMATION(v.3021)	IL-15RA	Q13261		OID00514
Olink INFLAMMATION(v.3021)	IL-17A	Q16552		OID00485
Olink INFLAMMATION(v.3021)	IL-17C	Q9P0M4		OID00483
Olink INFLAMMATION(v.3021)	IL18	Q14116		OID00501
Olink INFLAMMATION(v.3021)	IL-18R1	Q13478		OID00517
Olink INFLAMMATION(v.3021)	IL2	P60568		OID00495
Olink INFLAMMATION(v.3021)	IL-20	Q9NYY1		OID00537
Olink INFLAMMATION(v.3021)	IL-20RA	Q9UHF4		OID00489
Olink INFLAMMATION(v.3021)	IL-22 RA1	Q8N6P7		OID00516
Olink INFLAMMATION(v.3021)	IL-24	Q13007		OID00524
Olink INFLAMMATION(v.3021)	IL-2RB	P14784		OID00492
Olink INFLAMMATION(v.3021)	IL33	O95760		OID00543
Olink INFLAMMATION(v.3021)	IL4	P05112		OID00546
Olink INFLAMMATION(v.3021)	IL5	P05113		OID00559
Olink INFLAMMATION(v.3021)	IL6	P05231		OID00482
Olink INFLAMMATION(v.3021)	IL7	P13232		OID00478
Olink INFLAMMATION(v.3021)	IL8	P10145		OID00471
Olink INFLAMMATION(v.3021)	LAP TGF-beta-1	P01137		OID00480
Olink INFLAMMATION(v.3021)	LIF	P15018		OID00547
Olink INFLAMMATION(v.3021)	LIF-R	P42702		OID00511
Olink INFLAMMATION(v.3021)	MCP-1	P13500		OID00484
Olink INFLAMMATION(v.3021)	MCP-2	P80075		OID00549
Olink INFLAMMATION(v.3021)	MCP-3	P80098		OID00474
Olink INFLAMMATION(v.3021)	MCP-4	Q99616		OID00504
Olink INFLAMMATION(v.3021)	MMP-1	P03956		OID00510
Olink INFLAMMATION(v.3021)	MMP-10	P09238		OID00527
Olink INFLAMMATION(v.3021)	NRTN	Q99748		OID00548
Olink INFLAMMATION(v.3021)	NT-3	P20783		OID00554
Olink INFLAMMATION(v.3021)	OPG	O00300		OID00479
Olink INFLAMMATION(v.3021)	OSM	P13725		OID00494
Olink INFLAMMATION(v.3021)	PD-L1	Q9NZQ7		OID00518
Olink INFLAMMATION(v.3021)	SCF	P21583		OID00500
Olink INFLAMMATION(v.3021)	SIRT2	Q8IXJ6		OID00538
Olink INFLAMMATION(v.3021)	SLAMF1	Q13291		OID00502
Olink INFLAMMATION(v.3021)	ST1A1	P50225		OID00557
Olink INFLAMMATION(v.3021)	STAMBP	O95630		OID00558
Olink INFLAMMATION(v.3021)	TGF-alpha	P01135		OID00503
Olink INFLAMMATION(v.3021)	TNF	P01375		OID05548
Olink INFLAMMATION(v.3021)	TNFB	P01374		OID00561
Olink INFLAMMATION(v.3021)	TNFRSF9	Q07011		OID00553
Olink INFLAMMATION(v.3021)	TNFSF14	O43557		OID00506
Olink INFLAMMATION(v.3021)	TRAIL	P50591		OID00488
Olink INFLAMMATION(v.3021)	TRANCE	O14788		OID00521
Olink INFLAMMATION(v.3021)	TSLP	Q969D9		OID00497
Olink INFLAMMATION(v.3021)	TWEAK	O43508		OID00555
Olink INFLAMMATION(v.3021)	uPA	P00749		OID00481
Olink INFLAMMATION(v.3021)	VEGFA	P15692		OID00472

## Sheet: Table S7
Table S7. Meta-analysis of all study cohorts
Discovery populations (DACHS + CRCGen cohorts) and meta-analysis																1st Replication (Czech Republic CCS)			2nd Replication (CORSA, Austria)			Meta-analysis of all study cohorts
MarkerName	Locus	A1	A2	OR_DACHS	L95_DACHS	U95_DACHS	DACHS_P	OR_CRCGen	L95_CRCGen	U95_CRCGen	P_CRCGen	OR_Meta	L95_Meta	U95_Meta	P_Meta	OR	L95	U95	OR	L95	U95	OR(Meta)	L95(Meta)	U95(Meta)	P	Phet	Locus	GTex portal (P-value; eQTL data in Esophagus/Gastroesophageal juntion and Esophagus/Muscularis)	GTex portal (eQTL data)
rs11631973	DAPK2	G	T	1.145	1.06	1.236	0.0006006	1.165	0.996	1.362	0.05639	1.149	1.072	1.231	7.99e-05	1.07	0.96	1.2	1.11953	0.962995	1.30238	1.126	1.066	1.189	2.19e-05	0.76	DAPK2	DAPK2 expression in Esophagus/Gastroesophageal juntion (P=1.3e-05); Esophagus/Muscularis (P=7.4e-06)	DAPK2 expression multple tissues (Artery/Aorta; Cultured fibroblast; Nerve/Tibial; Testis)
rs11635284	DAPK2	G	A	1.132	1.05	1.222	0.001316	1.186	1.015	1.386	0.03193	1.142	1.067	1.223	0.0001335	1.06	0.95	1.19	1.12	0.96	1.3	1.12	1.06	1.182	4.77e-05	0.679	DAPK2	DAPK2 expression in Esophagus/Gastroesophageal juntion (P=6.5e-05); Esophagus/Muscularis (P=1.5e-05)	DAPK2 expression multple tissues (Artery/Aorta; Cultured fibroblast; Nerve/Tibial; Testis)
rs11633496	DAPK2	A	C	1.14	1.056	1.231	0.0008384	1.186	1.015	1.386	0.03193	1.149	1.072	1.231	7.71e-05	.	.	.	.	.	.	1.149	1.072	1.231	7.712e-05	0.655	DAPK2	DAPK2 expression in Esophagus/Gastroesophageal juntion (P=8.3e-05); Esophagus/Muscularis (P=2.8e-05)	DAPK2 expression multple tissues (Artery/Aorta; Cultured fibroblast; Nerve/Tibial; Testis)
rs11633611	DAPK2	C	G	1.141	1.057	1.232	0.0007539	1.181	1.01	1.38	0.03638	1.149	1.072	1.23	7.81e-05	.	.	.	.	.	.	1.149	1.072	1.23	7.806e-05	0.698	DAPK2	DAPK2 expression in Esophagus/Gastroesophageal juntion (P=5.5e-05); Esophagus/Muscularis (P=2.5e-05)	DAPK2 expression multple tissues (Artery/Aorta; Cultured fibroblast; Nerve/Tibial; Testis)
rs8024045	DAPK2	C	T	1.142	1.057	1.233	0.0007266	1.166	0.997	1.364	0.05391	1.147	1.07	1.229	0.0001043	.	.	.	.	.	.	1.147	1.07	1.229	0.0001043	0.815	DAPK2	DAPK2 expression in Esophagus/Gastroesophageal juntion (P=5.0e-05); Esophagus/Muscularis (P=1.5e-05)	DAPK2 expression multple tissues (Artery/Aorta; Cultured fibroblast; Nerve/Tibial; Testis)
rs28708631	DAPK2	T	C	1.128	1.044	1.218	0.002179	1.169	0.997	1.37	0.05392	1.136	1.06	1.217	0.0003227	.	.	.	1.11377	0.958039	1.29564	1.133	1.063	1.206	0.0001168	0.901	DAPK2	DAPK2 expression in Esophagus/Gastroesophageal juntion (P=2.3e-04); Esophagus/Muscularis (P=9.7e-05)	DAPK2 expression multple tissues (Artery/Aorta; Cultured fibroblast; Nerve/Tibial; Testis)
rs28371372	DAPK2	A	G	1.136	1.052	1.227	0.001123	1.179	1.008	1.379	0.03897	1.144	1.068	1.226	0.0001315	.	.	.	.	.	.	1.144	1.068	1.226	0.0001315	0.677	DAPK2	DAPK2 expression in Esophagus/Gastroesophageal juntion (P=4.7e-05); Esophagus/Muscularis (P=1.3e-04)	DAPK2 expression multple tissues (Artery/Aorta; Cultured fibroblast; Nerve/Tibial; Testis)
rs28459332	DAPK2	C	G	1.139	1.054	1.232	0.001019	1.173	1.003	1.372	0.04548	1.146	1.068	1.229	0.0001352	.	.	.	.	.	.	1.146	1.068	1.229	0.0001352	0.742	DAPK2	DAPK2 expression in Esophagus/Gastroesophageal juntion (P=1.3e-05); Esophagus/Muscularis (P=7.4e-06)	DAPK2 expression multple tissues (Artery/Aorta; Cultured fibroblast; Nerve/Tibial; Testis)
rs28544905	DAPK2	A	G	1.139	1.054	1.232	0.000994	1.173	1.003	1.372	0.04548	1.146	1.068	1.229	0.0001352	.	.	.	.	.	.	1.146	1.068	1.229	0.0001352	0.742	DAPK2	DAPK2 expression in Esophagus/Gastroesophageal juntion (P=1.3e-05); Esophagus/Muscularis (P=7.4e-06)	DAPK2 expression multple tissues (Artery/Aorta; Cultured fibroblast; Nerve/Tibial; Testis)
rs34867794	DAPK2	T	G	1.139	1.054	1.231	0.001055	1.173	1.003	1.372	0.04548	1.146	1.068	1.229	0.0001352	.	.	.	.	.	.	1.146	1.068	1.229	0.0001352	0.742	DAPK2	DAPK2 expression in Esophagus/Gastroesophageal juntion (P=1.3e-05); Esophagus/Muscularis (P=7.4e-06)	DAPK2 expression multple tissues (Artery/Aorta; Cultured fibroblast; Nerve/Tibial; Testis)
rs11196336	NRG3	C	G	1.183	1.095	1.278	2.19e-05	1.087	0.925	1.278	0.3125	1.17	1.086	1.249	1.85e-05	0.94	0.82	1.08	1.11	0.95	1.3	1.114	1.052	1.18	0.00025	0.041	NRG3	-	-
rs28678188	DAPK2	A	G	1.125	1.042	1.215	0.002473	1.187	1.014	1.389	0.03261	1.137	1.061	1.212	0.0002748	.	.	.	.	.	.	1.137	1.061	1.2118	0.0002748	0.548	DAPK2	DAPK2 expression in Esophagus/Muscularis (P=1.0e-04)	DAPK2 expression multple tissues (Artery/Aorta; Cultured fibroblast; Nerve/Tibial; Testis)
rs62021545	DAPK2	A	G	1.13	1.046	1.22	0.001876	1.166	0.995	1.367	0.05707	1.137	1.061	1.218	0.0002853	.	.	.	.	.	.	1.137	1.061	1.218	0.0002853	0.728	DAPK2	DAPK2 expression in Esophagus/Muscularis (P=7.2e-05)	DAPK2 expression multple tissues (Artery/Aorta; Cultured fibroblast; Nerve/Tibial; Testis)
rs62021543	DAPK2	T	C	1.128	1.044	1.218	0.002179	1.166	0.995	1.367	0.05707	1.135	1.059	1.217	0.0003296	.	.	.	.	.	.	1.135	1.059	1.217	0.0003296	0.713	DAPK2	DAPK2 expression in Esophagus/Muscularis (P=8.7e-05)	DAPK2 expression multple tissues (Artery/Aorta; Cultured fibroblast; Nerve/Tibial; Testis)
rs62021544	DAPK2	T	A	1.129	1.046	1.219	0.001957	1.16	0.991	1.359	0.06536	1.135	1.059	1.216	0.0003363	.	.	.	.	.	.	1.135	1.059	1.216	0.0003363	0.762	DAPK2	DAPK2 expression in Esophagus/Muscularis (P=8.7e-05)	DAPK2 expression multple tissues (Artery/Aorta; Cultured fibroblast; Nerve/Tibial; Testis)
rs546456	ATG5	T	G	1.092	1.026	1.163	0.005741	1.1	0.972	1.245	0.1324	1.094	1.034	1.157	0.0017	1.06	0.95	1.18	1.07	0.94	1.22	1.084	1.035	1.136	0.000628	0.958	ATG5	ATG5 expression in Muscle-Skeletal tissue (P=2.7e-09)
rs532906	ATG5	T	C	1.089	1.024	1.159	0.007011	1.089	0.962	1.233	0.1789	1.089	1.03	1.151	0.002561	1.06	0.95	1.18	1.09	0.96	1.25	1.084	1.035	1.135	0.000643	0.978	ATG5	ATG5 expression in Muscle-Skeletal tissue (P=8.8e-09)
rs6970262	EGFR	A	G	1.073	1.006	1.146	0.0335	1.205	1.062	1.367	0.00381	1.1	1.038	1.165	0.0013202	.	.	.	.	.	.	1.1	1.038	1.165	0.0013202	0.109	EGFR	-	-
rs6565506	LOC100128105||LOC100129801	C	G	1.089	1.013	1.172	0.02129	1.21	1.042	1.405	0.01223	1.111	1.041	1.187	0.001597	.	.	.	.	.	.	1.111	1.041	1.187	0.001597	0.214	LOC100128105||LOC100129801	-	CTD-2561B21.5 expression in multiple tissues
rs490010	ATG5	G	A	1.077	1.012	1.146	0.02033	1.088	0.961	1.232	0.1813	1.079	1.021	1.141	0.007214	1.06	0.95	1.19	1.09329	0.95867	1.24681	1.078	1.029	1.129	0.00167145	0.985	ATG5	-	ATG5 expression in Muscle-Skeletal tissue (P=4.2e-09)
rs6565504	LOC100128105||LOC100129801	A	G	1.087	1.01	1.169	0.02557	1.22	1.048	1.42	0.01041	1.111	1.04	1.186	0.001758	.	.	.	.	.	.	1.111	1.04	1.186	0.001758	0.18	LOC100128105||LOC100129801	-	CTD-2561B21.5 expression in multiple tissues
rs62307821	GRID2	C	A	1.111	1.019	1.21	0.0166	1.181	1.006	1.387	0.04248	1.126	1.044	1.215	0.002101	.	.	.	.	.	.	1.126	1.044	1.215	0.002101	0.511	GRID2	-	-
rs6848991	GRID2	G	A	1.111	1.019	1.211	0.01643	1.181	1.006	1.387	0.04248	1.126	1.044	1.215	0.002164	.	.	.	.	.	.	1.126	1.044	1.215	0.002164	0.511	GRID2	-	-
rs11932549	GRID2	T	C	1.103	1.014	1.2	0.02298	1.195	1.02	1.401	0.02738	1.123	1.042	1.209	0.002312	.	.	.	.	.	.	1.123	1.042	1.209	0.002312	0.382	GRID2	-	-
rs7667109	GRID2	G	A	1.102	1.014	1.199	0.02263	1.193	1.018	1.397	0.02934	1.21	1.041	1.208	0.00244	.	.	.	.	.	.	1.21	1.041	1.208	0.00244	0.385	GRID2	-	-
rs7700132	GRID2	T	A	1.098	1.01	1.193	0.02847	1.204	1.029	1.409	0.02008	1.21	1.041	1.206	0.002455	.	.	.	.	.	.	1.21	1.041	1.206	0.002455	0.31	GRID2	-	-
rs1376115	GRID2	T	G	1.097	1.009	1.192	0.03023	1.204	1.029	1.409	0.02008	1.21	1.04	1.205	0.002626	.	.	.	.	.	.	1.21	1.04	1.205	0.002626	0.305	GRID2	-	-
rs36220448	DAPK1	A	G	1.39	1.074	1.798	0.01229	1.612	0.89	2.923	0.1121	1.423	1.122	1.806	0.003625	1.14	0.66	1.95	.	.	.	1.375	1.108	1.708	0.003929	0.689	DAPK1	-	-
rs4648553	TP73	A	G	1.099	1.022	1.181	0.01103	1.207	1.045	1.394	0.0104	1.12	1.05	1.195	0.00059	1,11*	0,96*	1,28*	0.87	0.75	1.01	1.081	1.023	1.142	0.005443	0.013	TP73	-	-
rs2291209	DLC1	G	C	1.111	1.012	1.219	0.0268	1.128	0.926	1.374	0.2325	1.114	1.029	1.205	0.007417	.	.	.	.	.	.	1.114	1.029	1.205	0.007417	0.89	DLC1	-	-
rs1181868	TP73||KIAA0495	T	G	1.099	1.022	1.182	0.01044	1.193	1.029	1.382	0.01893	1.117	1.046	1.192	0.0009029	1,11*	0,96*	1,28*	0.87	0.75	1.01	1.078	1.02	1.139	0.007519	0.017	TP73||KIAA0495	-	-
rs1181869	TP73||KIAA0495	T	C	1.1	1.023	1.183	0.009831	1.188	1.025	1.377	0.02179	1.117	1.046	1.192	0.00091	1,11*	0,96*	1,28*	0.87	0.75	1.01	1.078	1.02	1.139	0.007549	0.018	TP73||KIAA0495	-	-
rs547738	ATG5	A	G	1.072	1.007	1.141	0.02867	1.093	0.965	1.237	0.1617	1.076	1.018	1.138	0.009888	.	.	.	.	.	.	1.076	1.018	1.138	0.009888	0.784	ATG5	-	-
rs2075108	EGFR	A	G	1.148	1.029	1.281	0.01308	1.385	1.111	1.725	0.003584	1.192	1.08	1.314	0.000457	0.89	0.70	1.14	0.86	0.68	1.08	1.101	1.012	1.199	0.025555	0.007	EGFR	-	EGFR-AS1 expression in brain
rs2293347	EGFR	C	T	1.128	1.016	1.252	0.02404	1.138	0.918	1.41	0.2383	1.13	1.029	1.241	0.010795	1.09	0.91	1.31	0.86155	0.67713	1.0962	1.09	1.008	1.18	0.032	0.239	EGFR	-	EGFR-AS1 expression in brain; ELDR and RP11-339F13.2 expression in testis
rs17019538	GRID2	C	A	1.098	1.01	1.193	0.02847	1.204	1.029	1.409	0.02008	1.12	1.041	1.206	0.002455	0.9	0.78	1.05	1.021	0.862062	1.21004	1.066	1.003	1.134	0.041	0.046	GRID2	-	-
rs6455824	PARK2	A	G	1.095	1.019	1.176	0.01317	1.157	0.971	1.379	0.1025	1.104	1.033	1.179	0.003562	0.97	0.81	1.15	0.926277	0.802165	1.06952	1.059	1.001	1.121	0.048	0.106	PARK2	-	-
rs11995815	NRG1	T	C	1.081	1.015	1.151	0.01558	1.056	0.93	1.199	0.4031	1.076	1.017	1.138	0.0108023	0.83	0.74	0.93	1.01908	0.895187	1.16017	1.022	0.975	1.072	0.359	0.001	NRG1	-	-
rs1376116	GRID2	A	T	1.1	1.012	1.196	0.02533	1.183	1.01	1.385	0.03694	1.118	1.038	1.203	0.003152	.	.	.	.	.	.	1.118	1.038	1.203	0.003152	0.425	GRID2	-	-
rs7659896	GRID2	C	G	1.101	1.012	1.197	0.02567	1.167	0.998	1.365	0.05352	1.115	1.036	1.201	0.003811	.	.	.	.	.	.	1.115	1.036	1.201	0.003811	0.553	GRID2	-	-
rs62307844	GRID2	A	G	1.097	1.009	1.193	0.03061	1.183	1.01	1.385	0.03715	1.115	1.036	1.201	0.003833	.	.	.	.	.	.	1.115	1.036	1.201	0.003833	0.408	GRID2	-	-
rs62307845	GRID2	T	C	1.097	1.009	1.193	0.03061	1.183	1.01	1.385	0.03715	1.115	1.036	1.201	0.003833	.	.	.	.	.	.	1.115	1.036	1.201	0.003833	0.408	GRID2	-	-
rs6532375	GRID2	C	G	1.102	1.012	1.199	0.02462	1.167	0.997	1.365	0.05382	1.116	1.036	1.203	0.003837	.	.	.	.	.	.	1.116	1.036	1.203	0.003837	0.529	GRID2	-	-
rs6815704	GRID2	A	G	1.102	1.013	1.199	0.02414	1.164	0.995	1.362	0.05701	1.116	1.036	1.202	0.003892	.	.	.	.	.	.	1.116	1.036	1.202	0.003892	0.547	GRID2	-	-
rs7677052	GRID2	A	G	1.102	1.012	1.199	0.02462	1.163	0.994	1.36	0.05923	1.116	1.035	1.202	0.004062	.	.	.	.	.	.	1.116	1.035	1.202	0.004062	0.553	GRID2	-	-
rs11933444	GRID2	G	A	1.1	1.011	1.196	0.02717	1.159	0.991	1.356	0.06457	1.113	1.033	1.198	0.004641	.	.	.	.	.	.	1.113	1.033	1.198	0.004641	0.565	GRID2	-	-
rs12528063	PARK2	T	C	1.099	1.02	1.185	0.01283	1.106	0.948	1.29	0.1997	1.1	1.029	1.177	0.005433	.	.	.	.	.	.	1.1	1.029	1.177	0.005433	0.942	PARK2	-	-
rs11941374	GRID2	C	A	1.12	1.011	1.241	0.03006	1.204	0.983	1.474	0.07259	1.137	1.037	1.245	0.006054	.	.	.	.	.	.	1.137	1.037	1.245	0.006054	0.532	GRID2	-	GRID2 expression in nerve/tibial
rs17188826	CHMP2B	C	A	1.251	1.034	1.514	0.02104	1.665	0.921	3.008	0.08792	1.285	1.072	1.541	0.006748	.	.	.	.	.	.	1.285	1.072	1.541	0.006748	0.367	CHMP2B	-	-
rs12508375	GRID2	T	C	1.103	1.012	1.202	0.02522	1.137	0.968	1.336	0.1173	1.11	1.029	1.198	0.006811	.	.	.	.	.	.	1.11	1.029	1.198	0.006811	0.745	GRID2	-	-
rs12524559	PARK2	A	G	1.102	1.022	1.188	0.01123	1.078	0.926	1.255	0.3352	1.097	1.026	1.174	0.007003	.	.	.	.	.	.	1.097	1.026	1.174	0.007003	0.799	PARK2	-	-
rs524428	ATG5	C	T	1.075	1.01	1.144	0.02315	1.093	0.966	1.237	0.1599	1.079	1.02	1.14	0.007664	.	.	.	.	.	.	1.079	1.02	1.14	0.007664	0.814	ATG5	-	ATG5 expression in Muscle-Skeletal tissue (P=1.3e-09)
rs36220444	DAPK1	C	T	1.376	1.065	1.78	0.01481	1.364	0.775	2.402	0.2799	1.374	1.087	1.736	0.007751	.	.	.	.	.	.	1.374	1.087	1.736	0.007751	0.978	DAPK1	-	-
rs36218779	DAPK1	C	A	1.342	1.037	1.738	0.02554	1.566	0.876	2.799	0.127	1.377	1.087	1.743	0.007925	.	.	.	.	.	.	1.377	1.087	1.743	0.007925	0.634	DAPK1	-	-
rs2743559	ATG5	T	C	1.074	1.009	1.143	0.02544	1.093	0.965	1.237	0.1603	1.078	1.019	1.14	0.008401	.	.	.	.	.	.	1.078	1.019	1.14	0.008401	0.805	ATG5	-	ATG5 expression in Muscle-Skeletal tissue (P=6.0e-09)
rs12525018	PARK2	A	G	1.096	1.016	1.181	0.01784	1.081	0.929	1.258	0.3123	1.093	1.022	1.169	0.009695	.	.	.	.	.	.	1.093	1.022	1.169	0.009695	0.873	PARK2	-	-
rs60259253	PARK2	G	C	1.095	1.016	1.181	0.01829	1.083	0.931	1.261	0.3021	1.093	1.021	1.169	0.01	.	.	.	.	.	.	1.093	1.021	1.169	0.010000	0.899	PARK2	-	-
In bold those SNPs that showed a significant association with CRC at P<0.05 in both the DACHS and CRCGen cohorts
* Results based on results from 1031 CRC cases and 886 healthy controls.

## Sheet: Table S8
Table S8. Correlation between DAPK2 and ATG5 SNPs and autophagy flux.
	LC3-II/ACTB ratio (n=41)
	Experimental control			Baf. vs. control			Met. vs. control			Met. + Baf. vs. control
	(Unestimulated cells)
	beta	95%IC	P	beta	95%IC	P	beta	95%IC	P	beta	95%IC	P
DAPK2rs11631973	-0.031	-0.9	0.849	0.04	-1.05	0.803	-0.019	-0.72	0.905	-0.146	-0.84	0.362
ATG5rs546456	0.283	-0.52	0.09	-0.049	-0.72	0.76	-0.202	-0.49	0.23	-0.152	-0.58	0.371
Abbreviations: Baf, bafilomycin; Met, metformin; ACTB, beta-actin.
